# Supplementary material for: Diversity and Pathogenicity of Neopestalotiopsis Species Associated with Strawberry Leaf Spot and Fruit Rot in Nova Scotia
Source: J Fungi (Basel). 2026 Apr 10;12(4):275. doi: 10.3390/jof12040275 (PMC13117497; doi:10.3390/jof12040275)
Supplement: Supplementary file 1 [file jof-12-00275-s001.zip]

Archive with 1 entries (1 files):
- jof-4127642-supplementary.pdf
